# Supplementary material for: Plant community dynamics of lomas fog oasis of Central Peru after the extreme precipitation caused by the 1997-98 El Niño event
Source: PLoS One. 2018 Jan 2;13(1):e0190572. doi: 10.1371/journal.pone.0190572 (PMC5749840; doi:10.1371/journal.pone.0190572)
Supplement: S2 Table — Species abundance (# individuals) and cover (cm2) recorded in the 15 sampling campaigns of 31 plots of 1m2 in Lomas de Lachay assessed between 1998 and 2001. (XLSX) [file pone.0190572.s003.xlsx]

## Sheet: z_supp_mat_raw_data
S2 Table. Raw abundance and cover data.
Species abundance (# individuals) and cover (cm2) recorded in the 15 sampling campaigns of 31 plots of 1m2 in Lomas de Lachay assessed between 1998 and 2001.
Date	Plot	Species	Abundance	Cover
Feb-98	1	Loasa urens	2	1500
Feb-98	1	Ophryosporus peruvianus	2	1000
Feb-98	1	Poaceae	8	1000
Feb-98	1	Stenomesson coccineum	1	100
Feb-98	1	Trixis cacalioides	2	500
Feb-98	1	Urocarpidium peruvianum	16	3000
Feb-98	2	Acmella oleracea	1	226.98
Feb-98	2	Nicotiana paniculata	1	1698.23
Feb-98	2	Solanum phyllanthum	6	2940.92
Feb-98	2	Stenomesson coccineum	1	0.785398
Feb-98	2	Vasquezia oppositifolia	5	1487.15
Feb-98	3	Andropogon sp	1	100
Feb-98	3	Nicotiana paniculata	24	9000
Feb-98	3	Nolana humifusa	1	2500
Feb-98	4	Lycopersicon peruvianum	5	2000
Feb-98	4	Poaceae	32	4000
Feb-98	4	Stenomesson coccineum	1	100
Feb-98	4	Trixis cacalioides	3	500
Feb-98	4	Urocarpidium peruvianum	3	2500
Feb-98	5	Chenopodium petiolare	6	1301.01
Feb-98	5	Nicotiana paniculata	11	27787.1
Feb-98	6	Acmella oleracea	3	500
Feb-98	6	Eragrostis mexicana	1	100
Feb-98	6	Lycopersicon peruvianum	1	2500
Feb-98	6	Salvia rhombifolia	2	100
Feb-98	6	Sicyos baderoa	1	4600
Feb-98	6	Stenomesson coccineum	1	100
Feb-98	6	Urocarpidium peruvianum	27	3000
Feb-98	6	Vasquezia oppositifolia	8	700
Feb-98	7	Oenothera rosea	1	1000
Feb-98	7	Sicyos baderoa	1	1000
Feb-98	7	Tourrettia lappacea	1	5000
Feb-98	8	Chenopodium petiolare	11	3866.43
Feb-98	8	Nicotiana paniculata	1	56.745
Feb-98	8	Philoglossa peruviana	1	1352.65
Feb-98	8	Urocarpidium peruvianum	1	143.139
Feb-98	8	Vasquezia oppositifolia	1	63.6173
Feb-98	9	Chenopodium petiolare	4	226.98
Feb-98	9	Erigeron leptorhizon	1	15.9043
Feb-98	9	Nicotiana paniculata	21	10000
Feb-98	9	Urocarpidium peruvianum	20	8000
Feb-98	10	Croton ruizianus	1	2419.22
Feb-98	10	Furcraea andina	1	380.133
Feb-98	10	Poaceae	30	376.991
Feb-98	10	Trixis cacalioides	1	7.06858
Feb-98	10	Urocarpidium peruvianum	4	2004.73
Feb-98	10	Vasquezia oppositifolia	1	165.13
Feb-98	11	Acmella oleracea	1	490.874
Feb-98	11	Nicotiana paniculata	4	6022.83
Feb-98	11	Philoglossa peruviana	2	2679.19
Feb-98	11	Solanum phyllanthum	1	1924.42
Feb-98	11	Urocarpidium peruvianum	1	881.413
Feb-98	12	Nicotiana paniculata	10	1000
Feb-98	12	Nolana humifusa	1	8000
Feb-98	13	Chenopodium petiolare	1	962.113
Feb-98	13	Lycopersicon peruvianum	3	625.373
Feb-98	13	Nicotiana paniculata	6	18775.7
Feb-98	14	Alternanthera halimifolia	1	1734.94
Feb-98	14	Chenopodium petiolare	60	4356.01
Feb-98	14	Stenomesson coccineum	1	33.1831
Feb-98	14	Urocarpidium peruvianum	1	86.5901
Feb-98	14	Vasquezia oppositifolia	1	201.062
Feb-98	15	Nicotiana paniculata	2	1815.84
Feb-98	15	Ophryosporus peruvianus	2	1710.6
Feb-98	15	Urocarpidium peruvianum	30	3116.07
Feb-98	16	Chenopodium petiolare	104	754.768
Feb-98	16	Nicotiana paniculata	3	293.739
Feb-98	16	Ophryosporus peruvianus	2	392.699
Feb-98	16	Solanum phyllanthum	1	122.718
Feb-98	16	Urocarpidium peruvianum	4	82.2705
Feb-98	17	Chenopodium petiolare	55	18439.7
Feb-98	17	Nicotiana paniculata	2	1021.8
Feb-98	17	Urocarpidium peruvianum	4	391.717
Feb-98	18	Acmella oleracea	1	165.13
Feb-98	18	Lycopersicon peruvianum	2	2389.18
Feb-98	18	Nicotiana paniculata	3	2743
Feb-98	18	Urocarpidium peruvianum	72	9556.72
Feb-98	19	Acmella oleracea	1	201.062
Feb-98	19	Andropogon sp	1	2419.22
Feb-98	19	Hyptis sidifolia	2	481.056
Feb-98	19	Nicotiana paniculata	4	3895.38
Feb-98	19	Nolana humifusa	1	1134.11
Feb-98	19	Ophryosporus peruvianus	2	2521.32
Feb-98	19	Senecio lomincola	21	2780.51
Feb-98	19	Solanum phyllanthum	1	2290.22
Feb-98	19	Vasquezia oppositifolia	76	11699.3
Feb-98	20	Acmella oleracea	4	1256.64
Feb-98	20	Lycopersicon peruvianum	4	13892.9
Feb-98	20	Ophryosporus peruvianus	7	1781.28
Feb-98	20	Philoglossa peruviana	1	213.825
Feb-98	20	Urocarpidium peruvianum	4	240.332
Feb-98	20	Vasquezia oppositifolia	22	16466.7
Feb-98	21	Crassula connata	840	1484.4
Feb-98	21	Nicotiana paniculata	5	2646.4
Feb-98	21	Nolana humifusa	2	6135.92
Feb-98	22	Cenchrus ciliaris	1	15.9043
Feb-98	22	Nicotiana paniculata	1	4963.91
Feb-98	22	Ophryosporus peruvianus	1	572.555
Feb-98	22	Philoglossa peruviana	2	1979.6
Feb-98	22	Urocarpidium peruvianum	108	103908
Feb-98	23	Acmella oleracea	2	113.883
Feb-98	23	Ophryosporus peruvianus	24	9300.69
Feb-98	23	Urocarpidium peruvianum	2	71.913
Feb-98	24	Nicotiana paniculata	1	1256.64
Feb-98	24	Nolana humifusa	1	1352.65
Feb-98	24	Ophryosporus peruvianus	3	150.796
Feb-98	24	Philoglossa peruviana	1	1134.11
Feb-98	25	Nicotiana paniculata	6	9840.84
Feb-98	25	Urocarpidium peruvianum	96	61261.1
Feb-98	26	Acmella oleracea	4	490.874
Feb-98	26	Avena barbata	2	510.509
Feb-98	26	Chenopodium petiolare	5	1417.64
Feb-98	26	Nicotiana paniculata	5	6411.79
Feb-98	26	Stenomesson coccineum	2	76.8218
Feb-98	26	Urocarpidium peruvianum	2	125.075
Feb-98	26	Vasquezia oppositifolia	20	9047.79
Feb-98	27	Chenopodium petiolare	142	5464.8
Feb-98	27	Nicotiana paniculata	24	7890.11
Feb-98	27	Urocarpidium peruvianum	1	3067.96
Feb-98	28	Nicotiana paniculata	1	283.529
Feb-98	28	Nolana humifusa	1	8000
Feb-98	28	Sicyos baderoa	1	1486.17
Feb-98	29	Chenopodium petiolare	172	16345.7
Feb-98	29	Croton ruizianus	1	6013.2
Feb-98	29	Nicotiana paniculata	14	7094.7
Feb-98	29	Ophryosporus peruvianus	1	240.528
Feb-98	29	Solanum phyllanthum	1	490.874
Feb-98	29	Urocarpidium peruvianum	2	14.1372
Feb-98	30	Nolana humifusa	1	10000
Feb-98	31	Nicotiana paniculata	32	32044.2
Feb-98	31	Vasquezia oppositifolia	1	593.957
May-98	1	Nolana humifusa	1	10000
May-98	2	Chenopodium petiolare	11	2500
May-98	2	Nicotiana paniculata	8	2000
May-98	2	Trixis cacalioides	1	4000
May-98	3	Galinsoga sp	2	2500
May-98	3	Hyptis sidifolia	4	5000
May-98	3	Nicotiana paniculata	10	1000
May-98	4	Hyptis sidifolia	1	5000
May-98	4	Nicotiana paniculata	4	4000
May-98	4	Poaceae	19	500
May-98	5	Chenopodium petiolare	15	3000
May-98	5	Croton ruizianus	1	1000
May-98	5	Nicotiana paniculata	2	1000
May-98	6	Lycopersicon peruvianum	1	3000
May-98	6	Nicotiana paniculata	6	2000
May-98	6	Ophryosporus peruvianus	1	4000
May-98	7	Croton ruizianus	2	2500
May-98	7	Nicotiana paniculata	1	4500
May-98	7	Poaceae	25	4000
May-98	8	Croton ruizianus	1	4000
May-98	8	Nicotiana paniculata	3	2500
May-98	9	Lycopersicon peruvianum	1	3000
May-98	9	Nicotiana paniculata	9	200
May-98	9	Nolana humifusa	2	6800
May-98	10	Chenopodium petiolare	4	2000
May-98	10	Croton ruizianus	1	1000
May-98	10	Nicotiana paniculata	3	3000
May-98	10	Ophryosporus peruvianus	2	3000
May-98	11	Chenopodium petiolare	1	500
May-98	11	Croton ruizianus	1	3000
May-98	11	Nicotiana paniculata	10	6000
May-98	12	Nicotiana paniculata	9	1000
May-98	12	Nolana humifusa	1	2000
May-98	12	Trixis cacalioides	1	2500
May-98	13	Lycopersicon peruvianum	1	3000
May-98	13	Nicotiana paniculata	6	2000
May-98	13	Ophryosporus peruvianus	1	4000
May-98	14	Alternanthera halimifolia	1	2500
May-98	14	Chenopodium petiolare	57	5000
May-98	15	Croton ruizianus	3	1000
May-98	15	Lycopersicon peruvianum	4	4000
May-98	16	Chenopodium petiolare	20	3000
May-98	16	Nicotiana paniculata	5	1000
May-98	16	Nolana humifusa	1	5000
May-98	17	Chenopodium petiolare	62	9000
May-98	18	Chenopodium petiolare	7	2000
May-98	18	Lycopersicon peruvianum	1	4000
May-98	18	Nicotiana paniculata	6	3000
May-98	19	Hyptis sidifolia	4	8000
May-98	19	Nicotiana paniculata	2	1000
May-98	19	Solanum phyllanthum	3	1000
May-98	20	Lycopersicon peruvianum	1	4500
May-98	20	Nicotiana paniculata	7	2500
May-98	21	Nicotiana paniculata	4	500
May-98	21	Nolana humifusa	1	1000
May-98	22	Nicotiana paniculata	1	500
May-98	22	Ophryosporus peruvianus	2	4000
May-98	22	Poaceae	30	2500
May-98	23	Lycopersicon peruvianum	4	7000
May-98	23	Nicotiana paniculata	1	3000
May-98	24	Croton ruizianus	2	1000
May-98	24	Nicotiana paniculata	5	1000
May-98	24	Nolana humifusa	3	2000
May-98	25	Alternanthera halimifolia	1	5000
May-98	25	Chenopodium petiolare	1	500
May-98	25	Heliotropium angiospermum	3	3000
May-98	25	Lycopersicon peruvianum	3	1500
May-98	26	Chenopodium petiolare	4	2500
May-98	26	Nicotiana paniculata	10	1000
May-98	27	Chenopodium petiolare	9	2000
May-98	27	Croton ruizianus	2	1000
May-98	27	Nicotiana paniculata	2	1000
May-98	28	Chenopodium petiolare	5	2000
May-98	28	Nicotiana paniculata	3	1000
May-98	28	Nolana humifusa	5	7000
May-98	29	Chenopodium petiolare	37	5000
May-98	29	Croton ruizianus	1	2000
May-98	29	Nicotiana paniculata	3	2500
May-98	29	Ophryosporus peruvianus	1	500
May-98	30	Nolana humifusa	2	10000
May-98	31	Nicotiana paniculata	21	8000
May-98	31	Trixis cacalioides	1	1000
Ago-98	1	Nicotiana paniculata	7	3213.46
Ago-98	1	Poaceae	10	636.173
Ago-98	1	Urocarpidium peruvianum	29	1284.03
Ago-98	1	Vasquezia oppositifolia	4	218.733
Ago-98	2	Croton ruizianus	1	2375.83
Ago-98	2	Nicotiana paniculata	4	6679.42
Ago-98	2	Solanum phyllanthum	6	742.005
Ago-98	2	Trixis cacalioides	1	660.52
Ago-98	3	Galinsoga sp	1	730.617
Ago-98	3	Hyptis sidifolia	1	3019.07
Ago-98	3	Nolana humifusa	1	4128.25
Ago-98	3	Poaceae	18	511.546
Ago-98	4	Nicotiana paniculata	2	3978.83
Ago-98	4	Poaceae	5	2797
Ago-98	5	Chenopodium petiolare	1	3318.31
Ago-98	5	Loasa urens	10	4664.09
Ago-98	5	Nicotiana paniculata	9	4412.92
Ago-98	5	Urocarpidium peruvianum	36	6706.91
Ago-98	6	Astrephia chaerophylloides	13	3718.21
Ago-98	6	Loasa urens	1	530.929
Ago-98	6	Nicotiana paniculata	3	9225.09
Ago-98	6	Poaceae	2	52.0326
Ago-98	6	Salvia rhombifolia	8	1133.59
Ago-98	6	Sicyos baderoa	1	907.92
Ago-98	6	sp1	1	530.929
Ago-98	7	Sicyos baderoa	1	6720.06
Ago-98	8	Croton ruizianus	3	5742.44
Ago-98	8	Nicotiana paniculata	1	1352.65
Ago-98	8	Stenomesson coccineum	1	50.2655
Ago-98	8	Vasquezia oppositifolia	2	45.5531
Ago-98	9	Loasa urens	3	3821.35
Ago-98	9	Nolana humifusa	1	4417.86
Ago-98	9	Stenomesson coccineum	8	515.221
Ago-98	10	Loasa urens	6	4318.51
Ago-98	10	Nicotiana paniculata	5	9530.15
Ago-98	10	Sicyos baderoa	2	78.5398
Ago-98	10	Stenomesson coccineum	6	1060.29
Ago-98	10	Urocarpidium peruvianum	21	1190.47
Ago-98	11	Chenopodium petiolare	1	706.858
Ago-98	11	Nicotiana paniculata	5	10614.5
Ago-98	11	Urocarpidium peruvianum	10	530.34
Ago-98	12	Nicotiana paniculata	3	1082.87
Ago-98	12	Nolana humifusa	15	1608.1
Ago-98	13	Hyptis sidifolia	10	11142.8
Ago-98	13	Loasa urens	15	11265.6
Ago-98	13	Nicotiana paniculata	3	4030.07
Ago-98	14	Alternanthera halimifolia	1	2827.43
Ago-98	14	Chenopodium petiolare	1	1924.42
Ago-98	14	Solanum phyllanthum	3	957.793
Ago-98	15	Nicotiana paniculata	12	20567.7
Ago-98	15	Urocarpidium peruvianum	45	8050.33
Ago-98	16	Acmella oleracea	1	143.139
Ago-98	16	Chenopodium petiolare	1	397.608
Ago-98	16	Hyptis sidifolia	10	2916.18
Ago-98	16	Loasa urens	2	2866.7
Ago-98	16	Nicotiana paniculata	17	33150.8
Ago-98	16	Parietaria debilis	1	962.113
Ago-98	17	Solanum phyllanthum	4	5245.09
Ago-98	17	Urocarpidium peruvianum	7	1602.8
Ago-98	18	Nicotiana paniculata	57	34684.9
Ago-98	18	Urocarpidium peruvianum	39	4134.16
Ago-98	19	Hyptis sidifolia	1	5089.58
Ago-98	19	Nolana humifusa	8	2970.57
Ago-98	19	Senecio lomincola	1	452.389
Ago-98	19	Trixis cacalioides	1	213.825
Ago-98	20	Nicotiana paniculata	1	2042.82
Ago-98	20	Poaceae	2	1968.4
Ago-98	21	Hyptis sidifolia	1	9503.32
Ago-98	21	Nicotiana paniculata	83	2907.54
Ago-98	21	Poaceae	7	159.161
Ago-98	21	Vasquezia oppositifolia	1	132.732
Ago-98	22	Calceolaria pinnata	11	1975.39
Ago-98	22	Nicotiana paniculata	3	6948.02
Ago-98	22	Senecio lomincola	11	4064.11
Ago-98	22	Urocarpidium peruvianum	8	4059.98
Ago-98	23	Loasa urens	4	2264.3
Ago-98	23	Nicotiana paniculata	5	1722.77
Ago-98	23	Stenomesson coccineum	4	141.568
Ago-98	23	Urocarpidium peruvianum	1	38.4845
Ago-98	24	Acmella oleracea	80	2976.66
Ago-98	24	Nicotiana paniculata	24	1589.65
Ago-98	24	Stenomesson coccineum	13	2045.44
Ago-98	24	Urocarpidium peruvianum	15	1028.38
Ago-98	24	Vasquezia oppositifolia	9	269.195
Ago-98	25	Hyptis sidifolia	1	593.957
Ago-98	25	Loasa urens	15	8909.36
Ago-98	25	Sicyos baderoa	1	6013.2
Ago-98	26	Chenopodium petiolare	31	6628.56
Ago-98	26	Loasa urens	61	11389.1
Ago-98	26	Nicotiana paniculata	7	12173
Ago-98	26	Urocarpidium peruvianum	11	311.018
Ago-98	27	Lycopersicon peruvianum	1	829.577
Ago-98	27	Nicotiana paniculata	28	4874.97
Ago-98	27	Nolana humifusa	2	1689.59
Ago-98	27	Poaceae	8	2083.4
Ago-98	27	sp2	1	1418.63
Ago-98	28	Nicotiana paniculata	17	6009.41
Ago-98	28	Nolana humifusa	2	6288.88
Ago-98	28	Stenomesson coccineum	1	33.1831
Ago-98	29	Chenopodium petiolare	1	113.097
Ago-98	29	Nicotiana paniculata	6	179.856
Ago-98	29	Nolana humifusa	3	2763.62
Ago-98	29	Solanum phyllanthum	16	1061.86
Ago-98	30	Chenopodium petiolare	7	137.445
Ago-98	30	Nolana humifusa	1	2642.08
Ago-98	30	Stenomesson coccineum	1	397.608
Ago-98	31	Loasa urens	140	103736
Ago-98	31	Nicotiana paniculata	1	452.389
Dic-98	1	Lycopersicon peruvianum	1	2083.07
Dic-98	1	Nolana humifusa	1	3525.65
Dic-98	2	Alternanthera halimifolia	1	3267.45
Dic-98	2	Trixis cacalioides	1	2970.57
Dic-98	3	Galinsoga sp	14	2336.17
Dic-98	3	Nicotiana paniculata	11	954.219
Dic-98	4	Croton ruizianus	1	1963.5
Dic-98	4	sp1	1	30.6796
Dic-98	5	Trixis cacalioides	1	7853.98
Dic-98	6	Acmella oleracea	53	3748.95
Dic-98	6	Nicotiana paniculata	6	5328.53
Dic-98	7	Sicyos baderoa	1	8659.01
Dic-98	8	Alternanthera halimifolia	1	4596.35
Dic-98	8	Trixis cacalioides	2	181.623
Dic-98	9	Nolana humifusa	4	9088.23
Dic-98	10	Nolana humifusa	1	3216.99
Dic-98	11	Dicliptera sp	102	1111.53
Dic-98	11	Trixis cacalioides	1	706.858
Dic-98	12	Lycopersicon peruvianum	2	284.707
Dic-98	12	Nolana humifusa	1	5944.68
Dic-98	13	Loasa urens	1	60.132
Dic-98	13	Nicotiana paniculata	6	38170.4
Dic-98	14	Alternanthera halimifolia	1	6361.73
Dic-98	14	Chenopodium petiolare	3	170.628
Dic-98	14	Dicliptera sp	1	510.705
Dic-98	15	Nicotiana paniculata	3	3784.44
Dic-98	16	Nicotiana paniculata	5	15586.2
Dic-98	17	Chenopodium petiolare	10	1099.16
Dic-98	17	Nicotiana paniculata	14	1506.79
Dic-98	18	Croton ruizianus	1	3739.28
Dic-98	18	Lycopersicon peruvianum	1	2874.75
Dic-98	19	Nicotiana paniculata	1	254.469
Dic-98	19	Nolana humifusa	4	4155.93
Dic-98	20	Dicliptera sp	24	1884.96
Dic-98	20	sp3	3	9.42478
Dic-98	21	Nicotiana paniculata	7	528.704
Dic-98	21	Trixis cacalioides	1	1046.35
Dic-98	22	Nicotiana paniculata	2	1051.06
Dic-98	22	Ophryosporus peruvianus	1	593.957
Dic-98	23	Loasa urens	2	1134.9
Dic-98	23	Nicotiana paniculata	3	3441.03
Dic-98	24	Croton ruizianus	2	2521.32
Dic-98	24	Lycopersicon peruvianum	1	4015.15
Dic-98	24	Trixis cacalioides	1	132.732
Dic-98	25	Nicotiana paniculata	4	16032.9
Dic-98	26	Loasa urens	1	86.5901
Dic-98	26	Nicotiana paniculata	11	51890.3
Dic-98	27	Nicotiana paniculata	31	2238.21
Dic-98	28	Loasa urens	2	799.732
Dic-98	28	Nicotiana paniculata	15	19855.8
Dic-98	29	Croton ruizianus	1	2375.83
Dic-98	29	Nicotiana paniculata	3	24.8873
Dic-98	30	Nicotiana paniculata	21	6597.34
Dic-98	31	Loasa urens	38	15109.1
Dic-98	31	Nicotiana paniculata	5	9817.48
Feb-99	1	Nolana humifusa	5	2197.35
Feb-99	1	Ophryosporus peruvianus	3	2695.09
Feb-99	1	Stenomesson coccineum	2	62.2428
Feb-99	2	Nicotiana paniculata	2	3930.33
Feb-99	2	Trixis cacalioides	1	1847.45
Feb-99	3	Alternanthera halimifolia	1	3739.28
Feb-99	3	Galinsoga sp	2	2695.88
Feb-99	3	Hyptis sidifolia	1	5944.68
Feb-99	4	Croton ruizianus	1	804.248
Feb-99	4	Trixis cacalioides	1	6939.78
Feb-99	5	Trixis cacalioides	1	2922.47
Feb-99	6	Croton ruizianus	1	2290.22
Feb-99	6	Lycopersicon peruvianum	1	283.529
Feb-99	7	Oenothera rosea	6	6140.05
Feb-99	8	Chenopodium petiolare	1	70.8822
Feb-99	8	Nicotiana paniculata	2	2673.69
Feb-99	8	Ophryosporus peruvianus	1	19.635
Feb-99	8	Trixis cacalioides	1	471.435
Feb-99	9	Croton ruizianus	1	143.139
Feb-99	9	Nicotiana paniculata	2	80.5033
Feb-99	10	Croton ruizianus	1	2463.01
Feb-99	10	Poaceae	4	211.665
Feb-99	11	Trixis cacalioides	1	17436.6
Feb-99	12	Lycopersicon peruvianum	1	132.732
Feb-99	12	Nolana humifusa	2	4923.66
Feb-99	13	Nicotiana paniculata	7	6361.74
Feb-99	14	Stenomesson coccineum	2	58.5122
Feb-99	14	Trixis cacalioides	1	63.6173
Feb-99	15	Nicotiana paniculata	1	4901.67
Feb-99	16	Trixis cacalioides	2	4550.01
Feb-99	17	Chenopodium petiolare	5	345.379
Feb-99	17	Stenomesson coccineum	3	107.6
Feb-99	18	Nicotiana paniculata	5	7864.29
Feb-99	19	Nolana humifusa	5	2062.85
Feb-99	19	Stenomesson coccineum	2	56.745
Feb-99	20	Nicotiana paniculata	1	7238.23
Feb-99	20	Trixis cacalioides	1	5153
Feb-99	21	Trixis cacalioides	1	380.133
Feb-99	22	Nicotiana paniculata	1	907.92
Feb-99	22	Ophryosporus peruvianus	1	6221.14
Feb-99	23	Croton ruizianus	1	143.139
Feb-99	23	Nicotiana paniculata	1	1809.56
Feb-99	24	Croton ruizianus	1	6082.12
Feb-99	25	Nicotiana paniculata	1	17671.5
Feb-99	26	Croton ruizianus	1	7775.64
Feb-99	26	Nicotiana paniculata	1	2733.97
Feb-99	27	Croton ruizianus	1	3318.31
Feb-99	28	Nicotiana paniculata	12	3492.08
Feb-99	29	Chenopodium petiolare	18	7853.98
Feb-99	29	Stenomesson coccineum	2	74.0238
Feb-99	30	Loasa urens	1	1352.65
Feb-99	30	Nicotiana paniculata	3	2251.34
Feb-99	30	Stenomesson coccineum	1	33.1831
Feb-99	31	Loasa urens	6	7826.74
Feb-99	31	Nicotiana paniculata	4	4450.26
Jul-99	1	Nolana humifusa	7	608
Jul-99	2	Croton ruizianus	1	471
Jul-99	2	Nicotiana paniculata	1	314
Jul-99	2	Trixis cacalioides	1	86.6
Jul-99	3	Nolana humifusa	5	409.58
Jul-99	4	Croton ruizianus	1	6221
Jul-99	4	Poaceae	7	1
Jul-99	4	sp1	1	177
Jul-99	5	Nicotiana paniculata	3	12
Jul-99	5	Trixis cacalioides	1	804.24
Jul-99	6	Croton ruizianus	1	240.52
Jul-99	7	Nicotiana paniculata	1	4778.36
Jul-99	7	Oenothera rosea	5	731
Jul-99	8	Croton ruizianus	1	1963.49
Jul-99	8	Trixis cacalioides	2	119
Jul-99	9	Nolana humifusa	3	834.09
Jul-99	9	Stenomesson coccineum	1	3.976
Jul-99	10	Nicotiana paniculata	5	8760.7
Jul-99	11	Nicotiana paniculata	2	962
Jul-99	11	Senecio lomincola	1	2922
Jul-99	11	Trixis cacalioides	2	3002
Jul-99	12	Nicotiana paniculata	4	194.38
Jul-99	12	Nolana humifusa	2	150.2
Jul-99	12	Trixis cacalioides	2	380.91
Jul-99	13	Nicotiana paniculata	4	2739.4
Jul-99	14	Alternanthera halimifolia	1	3117.24
Jul-99	14	Chenopodium petiolare	2	2932
Jul-99	14	Nicotiana paniculata	1	177
Jul-99	15	Nicotiana paniculata	3	725.51
Jul-99	16	Chenopodium petiolare	2	4101
Jul-99	16	Nicotiana paniculata	4	2229.22
Jul-99	16	Trixis cacalioides	1	214
Jul-99	17	Nicotiana paniculata	7	227.42
Jul-99	18	Croton ruizianus	1	907.92
Jul-99	18	Nicotiana paniculata	1	530.92
Jul-99	19	Nicotiana paniculata	10	549
Jul-99	19	Nolana humifusa	2	311
Jul-99	20	Loasa urens	2	1082
Jul-99	20	Nicotiana paniculata	5	43209
Jul-99	20	Poaceae	12	323
Jul-99	21	Nicotiana paniculata	5	5.301
Jul-99	21	Trixis cacalioides	1	314.85
Jul-99	22	Nicotiana paniculata	1	177
Jul-99	22	Ophryosporus peruvianus	1	4359
Jul-99	23	Nicotiana paniculata	4	20044
Jul-99	23	Poaceae	48	829
Jul-99	23	Trixis cacalioides	1	4840
Jul-99	24	Nicotiana paniculata	2	2745.94
Jul-99	24	Trixis cacalioides	1	2375.82
Jul-99	25	Nicotiana paniculata	2	6621
Jul-99	26	Nicotiana paniculata	11	6249.9
Jul-99	26	Poaceae	45	142.1
Jul-99	26	Trixis cacalioides	1	5089.57
Jul-99	27	Nicotiana paniculata	6	11217.4
Jul-99	28	Loasa urens	9	7552.78
Jul-99	29	Loasa urens	2	2268
Jul-99	29	Nicotiana paniculata	1	227
Jul-99	29	Trixis cacalioides	1	1590
Jul-99	30	Nolana humifusa	14	39380.6
Jul-99	31	Loasa urens	45	8822.4
Jul-99	31	Nicotiana paniculata	2	79
Set-99	1	Ophryosporus peruvianus	2	5614.43
Set-99	2	Senecio lomincola	2	1148.65
Set-99	3	Nicotiana paniculata	2	3892.64
Set-99	3	Sonchus oleraceus	2	187.318
Set-99	3	sp4	8	597.226
Set-99	4	Alternanthera halimifolia	9	3244.49
Set-99	4	Calandrinia alba	1	314.16
Set-99	4	Croton ruizianus	3	3482.86
Set-99	4	Parietaria debilis	1	86.5904
Set-99	4	Sicyos baderoa	1	153.938
Set-99	4	Stenomesson coccineum	1	30.6797
Set-99	4	Urocarpidium peruvianum	1	240.529
Set-99	4	Vasquezia oppositifolia	1	63.6174
Set-99	6	Nicotiana paniculata	1	7854
Set-99	6	Senecio lomincola	1	1486.17
Set-99	6	Stenomesson coccineum	1	637.941
Set-99	7	Nicotiana paniculata	1	962.115
Set-99	7	Parietaria debilis	1	415.477
Set-99	7	Urocarpidium peruvianum	4	41.6733
Set-99	8	Trixis cacalioides	1	153.938
Set-99	9	Croton ruizianus	1	3117.25
Set-99	9	Nolana humifusa	1	63.6174
Set-99	10	Croton ruizianus	3	6444.4
Set-99	10	Nicotiana paniculata	4	72.6495
Set-99	10	Parietaria debilis	1	23.7584
Set-99	10	Poaceae	9	751.235
Set-99	10	Stenomesson coccineum	3	205.971
Set-99	10	Urocarpidium peruvianum	37	1277.85
Set-99	11	Stenomesson coccineum	1	3.97609
Set-99	11	Trixis cacalioides	1	1963.5
Set-99	12	Hyptis sidifolia	1	433.737
Set-99	12	Nolana humifusa	1	530.93
Set-99	12	Poaceae	1	50.2656
Set-99	13	Trixis cacalioides	1	5944.69
Set-99	14	Alternanthera halimifolia	1	730.618
Set-99	14	Chenopodium petiolare	4	329.083
Set-99	14	Croton ruizianus	2	8108.47
Set-99	14	Stenomesson coccineum	5	80.3562
Set-99	15	Croton ruizianus	1	5153.01
Set-99	15	Nicotiana paniculata	2	21.7261
Set-99	16	Trixis cacalioides	1	2419.23
Set-99	17	Stenomesson coccineum	6	893.883
Set-99	18	Nicotiana paniculata	2	11843.8
Set-99	18	Urocarpidium peruvianum	1	452.39
Set-99	19	Poaceae	1	226.981
Set-99	19	Senecio lomincola	6	3674.69
Set-99	19	sp4	1	44.1788
Set-99	19	Stenomesson coccineum	4	91.4991
Set-99	20	sp5	1	7854
Set-99	20	Urocarpidium peruvianum	7	372.574
Set-99	21	Nicotiana paniculata	3	3339.91
Set-99	21	Trixis cacalioides	1	706.86
Set-99	22	Dicliptera sp	1	7854
Set-99	22	Hyptis sidifolia	1	2419.23
Set-99	22	Urocarpidium peruvianum	2	2837.26
Set-99	23	Croton ruizianus	1	4300.85
Set-99	23	Nolana humifusa	1	33.1831
Set-99	23	Poaceae	1	363.051
Set-99	23	sp6	1	9.62115
Set-99	23	Stenomesson coccineum	3	22.1876
Set-99	23	Urocarpidium peruvianum	5	175.193
Set-99	24	Nicotiana paniculata	4	1778.78
Set-99	24	Stenomesson coccineum	2	143.826
Set-99	25	Heliotropium angiospermum	1	4300.85
Set-99	25	Nicotiana paniculata	62	1905.23
Set-99	25	Urocarpidium peruvianum	3	228.355
Set-99	26	Croton ruizianus	1	5674.52
Set-99	26	Stenomesson coccineum	1	56.7452
Set-99	27	Croton ruizianus	2	5006.34
Set-99	28	Stenomesson coccineum	1	70.8824
Set-99	29	Nicotiana paniculata	1	5410.62
Set-99	29	Stenomesson coccineum	1	33.1831
Set-99	30	Nicotiana paniculata	1	7854
Set-99	31	Loasa urens	7	1215.6
Set-99	31	Nicotiana paniculata	12	439.088
Nov-99	2	Croton ruizianus	1	2083.08
Nov-99	2	Senecio lomincola	1	4417.88
Nov-99	4	Croton ruizianus	2	3355.62
Nov-99	4	Nicotiana paniculata	1	113.098
Nov-99	4	Urocarpidium peruvianum	11	234.491
Nov-99	5	Senecio lomincola	1	1772.06
Nov-99	6	Croton ruizianus	1	4071.51
Nov-99	6	Nicotiana paniculata	1	660.521
Nov-99	6	Poaceae	4	206.757
Nov-99	6	Urocarpidium peruvianum	1	132.733
Nov-99	7	Sicyos baderoa	1	10000
Nov-99	7	Tourrettia lappacea	1	10000
Nov-99	8	Trixis cacalioides	1	1590.43
Nov-99	9	Lycopersicon peruvianum	1	1486.17
Nov-99	10	Nolana humifusa	1	1520.53
Nov-99	11	Croton ruizianus	1	1661.91
Nov-99	11	Trixis cacalioides	3	2255.67
Nov-99	12	Trixis cacalioides	1	3848.46
Nov-99	14	Trixis cacalioides	2	2206.19
Nov-99	15	Croton ruizianus	1	2463.01
Nov-99	19	Fortunatia biflora	2	182.409
Nov-99	19	Nolana humifusa	7	967.613
Nov-99	20	Croton ruizianus	1	3473.24
Nov-99	20	Lycopersicon peruvianum	2	455.532
Nov-99	20	Senecio lomincola	1	1885.75
Nov-99	21	Trixis cacalioides	2	1263.32
Nov-99	22	Ageratina sternbergiana	1	188.692
Nov-99	22	Hyptis sidifolia	1	1734.95
Nov-99	22	Ophryosporus peruvianus	1	7854
Nov-99	23	Croton ruizianus	1	754.769
Nov-99	24	Nolana humifusa	1	122.719
Nov-99	24	Trixis cacalioides	1	1847.46
Nov-99	25	Nicotiana paniculata	1	33.1831
Nov-99	26	Croton ruizianus	1	3166.93
Nov-99	27	Croton ruizianus	1	2642.09
Nov-99	27	Trixis cacalioides	1	2375.84
Nov-99	29	Trixis cacalioides	1	730.618
Nov-99	31	Loasa urens	1	490.875
Nov-99	31	Nicotiana paniculata	5	127.529
Nov-99	31	Urocarpidium peruvianum	1	4.90875
Feb-00	1	Lycopersicon peruvianum	1	452.39
Feb-00	3	Waltheria ovata	1	1661.91
Feb-00	4	Nicotiana paniculata	3	20.8622
Feb-00	5	Trixis cacalioides	2	1908.91
Feb-00	6	Croton ruizianus	1	7854
Feb-00	8	Stenomesson coccineum	1	2.40529
Feb-00	8	Trixis cacalioides	2	2126.27
Feb-00	9	Croton ruizianus	1	6221.15
Feb-00	9	Stenomesson coccineum	4	102.102
Feb-00	10	Cynodon sp	9	185.256
Feb-00	10	Evolvulus villosus	1	2596.73
Feb-00	10	Stenomesson coccineum	7	2766.96
Feb-00	11	Trixis cacalioides	1	6720.08
Feb-00	12	Trixis cacalioides	2	3310.66
Feb-00	13	Croton ruizianus	1	7854
Feb-00	13	Nicotiana paniculata	3	226.981
Feb-00	14	Chenopodium petiolare	1	314.16
Feb-00	14	Trixis cacalioides	2	2455.55
Feb-00	15	Lippia nodiflora	1	3166.93
Feb-00	16	Trixis cacalioides	1	3067.97
Feb-00	17	Stenomesson coccineum	2	34.9503
Feb-00	19	Ophryosporus peruvianus	1	2463.01
Feb-00	19	Stenomesson coccineum	1	4.90875
Feb-00	20	Trixis cacalioides	1	3848.46
Feb-00	21	Stenomesson coccineum	1	4.90875
Feb-00	21	Trixis cacalioides	1	1046.35
Feb-00	22	Ophryosporus peruvianus	1	7013.82
Feb-00	23	Nicotiana paniculata	1	683.494
Feb-00	23	Stenomesson coccineum	2	40.3008
Feb-00	24	Croton ruizianus	2	1.66898
Feb-00	24	Stenomesson coccineum	1	7.0686
Feb-00	24	Trixis cacalioides	1	1452.2
Feb-00	26	Croton ruizianus	1	5876.56
Feb-00	26	Stenomesson coccineum	5	67.9862
Feb-00	27	Croton ruizianus	1	433.737
Feb-00	27	Stenomesson coccineum	1	4.90875
May-00	1	Nicotiana paniculata	1	70.8824
May-00	2	Trixis cacalioides	1	962.115
May-00	3	Hyptis sidifolia	1	213.825
May-00	5	Trixis cacalioides	1	2419.23
May-00	6	Croton ruizianus	1	452.39
May-00	9	Trixis cacalioides	1	1194.59
May-00	11	Croton ruizianus	1	122.719
May-00	11	Trixis cacalioides	1	298.648
May-00	12	Trixis cacalioides	1	572.557
May-00	13	Croton ruizianus	1	4185.4
May-00	15	Lippia nodiflora	1	3318.32
May-00	16	Trixis cacalioides	1	1256.64
May-00	18	Croton ruizianus	1	5674.52
May-00	19	Heliotropium arborescens	1	188.692
May-00	21	Trixis cacalioides	1	283.529
May-00	23	Nicotiana paniculata	1	63.6174
May-00	24	Trixis cacalioides	1	3848.46
May-00	27	Croton ruizianus	1	490.875
May-00	27	Trixis cacalioides	1	70.8824
May-00	29	Trixis cacalioides	1	1963.5
Ago-00	1	Loasa urens	38	6993.2
Ago-00	1	Sicyos baderoa	1	8659.03
Ago-00	1	Urocarpidium peruvianum	140	10000
Ago-00	2	Chenopodium petiolare	11	213.874
Ago-00	2	Crassula connata	592	4693.94
Ago-00	2	Nicotiana paniculata	183	2498.75
Ago-00	2	Ophryosporus peruvianus	20	1280.59
Ago-00	2	Oxalis bulbigera	6	71.5205
Ago-00	2	Poaceae	7	197.724
Ago-00	2	Senecio lomincola	2	79.5217
Ago-00	2	Solanum phyllanthum	5	773.472
Ago-00	3	Acmella oleracea	8	390.736
Ago-00	3	Calandrinia alba	106	1364.44
Ago-00	3	Cotula australis	35	455.336
Ago-00	3	Croton ruizianus	2	3283.76
Ago-00	3	Nolana humifusa	28	1405.67
Ago-00	3	Oxalis bulbigera	4	8.29579
Ago-00	3	Parietaria debilis	251	920.685
Ago-00	3	Paspalum flavum	32	393.878
Ago-00	3	Poaceae	203	2512.1
Ago-00	3	Sonchus oleraceus	1	50.2656
Ago-00	3	sp10	8	63.6174
Ago-00	3	sp7	1	44.1788
Ago-00	3	sp8	9	206.953
Ago-00	3	sp9	71	510.51
Ago-00	3	Stenomesson coccineum	22	1807.01
Ago-00	3	Urocarpidium peruvianum	11	299.237
Ago-00	4	Bowlesia palmata	1	2827.44
Ago-00	4	Calceolaria pinnata	2	490.875
Ago-00	4	Croton ruizianus	1	637.941
Ago-00	4	Parietaria debilis	1	165.13
Ago-00	4	Philoglossa peruviana	6	662.878
Ago-00	4	Sicyos baderoa	1	10000
Ago-00	4	Urocarpidium peruvianum	14	676.622
Ago-00	5	Crassula connata	94	771.459
Ago-00	5	Croton ruizianus	2	981.75
Ago-00	5	Gnaphalium dombeyanum	42	329.279
Ago-00	5	Nicotiana paniculata	85	4662.77
Ago-00	5	Parietaria debilis	3	80.3071
Ago-00	5	Philoglossa peruviana	7	669.553
Ago-00	5	Urocarpidium peruvianum	28	4265.51
Ago-00	5	Vasquezia oppositifolia	3	96.9969
Ago-00	6	Astrephia chaerophylloides	12	1879.07
Ago-00	6	Calandrinia alba	117	2028.3
Ago-00	6	Parietaria debilis	1	38.4846
Ago-00	6	Solanum phyllanthum	5	854.122
Ago-00	6	Urocarpidium peruvianum	301	10063.6
Ago-00	6	Vasquezia oppositifolia	96	3314
Ago-00	7	Astrephia chaerophylloides	1	2002.97
Ago-00	7	Parietaria debilis	1	1352.66
Ago-00	7	Sicyos baderoa	1	10000
Ago-00	7	Tourrettia lappacea	1	254.47
Ago-00	8	Calandrinia alba	9	199.884
Ago-00	8	Calandrinia sp	2	30.6797
Ago-00	8	Chenopodium petiolare	72	1031.92
Ago-00	8	Crassula connata	11	15.1366
Ago-00	8	Nicotiana paniculata	2	19.2423
Ago-00	8	Philoglossa peruviana	17	833.113
Ago-00	8	Solanum phyllanthum	6	425.147
Ago-00	8	Stenomesson coccineum	4	308.122
Ago-00	8	Urocarpidium peruvianum	1	103.869
Ago-00	8	Vasquezia oppositifolia	176	3526.89
Ago-00	9	Calandrinia alba	2	387.399
Ago-00	9	Loasa urens	21	4214.85
Ago-00	9	Nolana humifusa	9	1563.14
Ago-00	9	Parietaria debilis	4	1123.32
Ago-00	9	Solanum phyllanthum	3	238.173
Ago-00	9	Urocarpidium peruvianum	100	10000
Ago-00	10	Loasa urens	43	9318.77
Ago-00	10	Urocarpidium peruvianum	89	10253.4
Ago-00	11	Calandrinia alba	40	1372.09
Ago-00	11	Crassula connata	136	1416.67
Ago-00	11	Gnaphalium dombeyanum	1	23.7584
Ago-00	11	Lycopersicon pimpinellifolium	1	213.825
Ago-00	11	Nicotiana paniculata	3	72.6495
Ago-00	11	Oxalis bulbigera	15	99.9421
Ago-00	11	Philoglossa peruviana	18	1043.8
Ago-00	11	Solanum phyllanthum	63	8261.82
Ago-00	11	Urocarpidium peruvianum	58	3787
Ago-00	12	Acmella oleracea	69	853.421
Ago-00	12	Calandrinia alba	156	7440.68
Ago-00	12	Crassula connata	366	1161.61
Ago-00	12	Nicotiana paniculata	21	373.065
Ago-00	12	Nolana humifusa	60	3677.44
Ago-00	12	Solanum phyllanthum	25	840.182
Ago-00	12	Stenomesson coccineum	6	374.636
Ago-00	12	Urocarpidium peruvianum	57	2056.18
Ago-00	12	Vasquezia oppositifolia	247	4011.04
Ago-00	13	Astrephia chaerophylloides	6	318.087
Ago-00	13	Crassula connata	30	143.335
Ago-00	13	Croton ruizianus	1	510.706
Ago-00	13	Nicotiana paniculata	50	1245.25
Ago-00	13	Philoglossa peruviana	2	289.813
Ago-00	13	Poaceae	30	1034.76
Ago-00	13	Senecio lomincola	1	490.875
Ago-00	13	Solanum phyllanthum	7	2067.57
Ago-00	13	Sonchus oleraceus	1	165.13
Ago-00	13	Urocarpidium peruvianum	2	283.529
Ago-00	13	Vasquezia oppositifolia	23	929.325
Ago-00	14	Calandrinia alba	31	942.087
Ago-00	14	Chenopodium petiolare	379	5366.39
Ago-00	14	Cistanthe sp	1	23.7584
Ago-00	14	Crassula connata	111	332.976
Ago-00	14	Croton ruizianus	1	50.2656
Ago-00	14	Nicotiana paniculata	4	120.363
Ago-00	14	Solanum montanum	10	365.211
Ago-00	14	Solanum phyllanthum	17	1905.77
Ago-00	14	Urocarpidium peruvianum	23	445.42
Ago-00	14	Vasquezia oppositifolia	12	213.482
Ago-00	15	Philoglossa peruviana	6	735.527
Ago-00	15	Sicyos baderoa	1	10000
Ago-00	15	Urocarpidium peruvianum	10	1809.76
Ago-00	15	Urtica urens	1	70.8824
Ago-00	16	Chenopodium petiolare	17	275.283
Ago-00	16	Crassula connata	34	231.889
Ago-00	16	Loasa urens	40	9657.87
Ago-00	16	Nicotiana paniculata	42	3866.72
Ago-00	16	Oxalis bulbigera	1	3.1416
Ago-00	16	Solanum phyllanthum	12	4162.82
Ago-00	16	Urocarpidium peruvianum	18	1124.1
Ago-00	17	Calandrinia alba	7	341.06
Ago-00	17	Chenopodium petiolare	41	1204.21
Ago-00	17	Nicotiana paniculata	15	757.126
Ago-00	17	Salvia rhombifolia	3	246.027
Ago-00	17	Solanum phyllanthum	15	3621.87
Ago-00	17	Stenomesson coccineum	4	750.057
Ago-00	17	Urocarpidium peruvianum	71	4578.88
Ago-00	17	Vasquezia oppositifolia	1	23.7584
Ago-00	18	Urocarpidium peruvianum	80	10000
Ago-00	19	Calandrinia alba	31	382.882
Ago-00	19	Cotula australis	2	33.1831
Ago-00	19	Crassula connata	800	8011.87
Ago-00	19	Drymaria divaricata	153	1549.79
Ago-00	19	Lophochloa cristata	31	502.067
Ago-00	19	Nolana humifusa	37	3298.48
Ago-00	19	Senecio lomincola	23	781.277
Ago-00	19	Urocarpidium peruvianum	4	276.068
Ago-00	19	Vasquezia oppositifolia	574	6698.28
Ago-00	20	Croton ruizianus	5	2294.35
Ago-00	20	Loasa urens	6	879.452
Ago-00	20	Parietaria debilis	2	33.1831
Ago-00	20	Philoglossa peruviana	3	187.122
Ago-00	20	Poaceae	22	962.115
Ago-00	20	Sicyos baderoa	3	2463.01
Ago-00	20	Urocarpidium peruvianum	127	9500
Ago-00	20	Vasquezia oppositifolia	2	44.1788
Ago-00	21	Calandrinia alba	59	4346.01
Ago-00	21	Crassula connata	1046	2840.2
Ago-00	21	Nicotiana paniculata	31	1205.39
Ago-00	21	Nolana humifusa	8	3732.42
Ago-00	21	Senecio lomincola	1	15.9044
Ago-00	21	Urocarpidium peruvianum	10	191.687
Ago-00	22	Astrephia chaerophylloides	2	31.8087
Ago-00	22	Ophryosporus peruvianus	4	1304.16
Ago-00	22	Philoglossa peruviana	1	165.13
Ago-00	22	Sicyos baderoa	1	10000
Ago-00	22	Urocarpidium peruvianum	7	347.343
Ago-00	23	Croton ruizianus	1	5345.63
Ago-00	23	Loasa urens	128	7500
Ago-00	23	Urocarpidium peruvianum	156	10000
Ago-00	23	Vasquezia oppositifolia	1	15.9044
Ago-00	24	Acmella oleracea	51	2139.04
Ago-00	24	Astrephia chaerophylloides	1	380.134
Ago-00	24	Calandrinia alba	11	1767.74
Ago-00	24	Crassula connata	56	345.969
Ago-00	24	Croton ruizianus	1	44.1788
Ago-00	24	Nicotiana paniculata	16	658.951
Ago-00	24	Senecio lomincola	4	309.84
Ago-00	24	Siegesbeckia flosculosa	23	884.36
Ago-00	24	Solanum phyllanthum	5	613.397
Ago-00	24	Stenomesson coccineum	4	455.728
Ago-00	24	Urocarpidium peruvianum	16	1659.75
Ago-00	24	Vasquezia oppositifolia	26	1009.24
Ago-00	25	Loasa urens	2	495.784
Ago-00	25	Sicyos baderoa	1	10000
Ago-00	25	Urocarpidium peruvianum	29	4773.27
Ago-00	26	Calandrinia alba	1	143.139
Ago-00	26	Loasa urens	10	1395.66
Ago-00	26	Nicotiana paniculata	5	1586.9
Ago-00	26	Parietaria debilis	1	9.62115
Ago-00	26	Poaceae	3	226.981
Ago-00	26	Stenomesson coccineum	1	176.715
Ago-00	26	Urocarpidium peruvianum	154	7088.23
Ago-00	26	Vasquezia oppositifolia	53	2111.4
Ago-00	27	Calandrinia alba	2	375.618
Ago-00	27	Chenopodium petiolare	221	4964.71
Ago-00	27	Crassula connata	144	519.002
Ago-00	27	Nama dichotoma	46	289.813
Ago-00	27	Stenomesson coccineum	9	1304.55
Ago-00	28	Loasa urens	48	6013.22
Ago-00	28	Sicyos baderoa	1	1194.59
Ago-00	28	Urocarpidium peruvianum	236	10000
Ago-00	29	Calandrinia alba	2	187.122
Ago-00	29	Chenopodium petiolare	26	524.647
Ago-00	29	Nolana humifusa	32	4961.18
Ago-00	29	Solanum phyllanthum	4	411.746
Ago-00	29	Urocarpidium peruvianum	145	6128.08
Ago-00	30	Loasa urens	63	6361.74
Ago-00	30	Nolana humifusa	15	3333.63
Ago-00	30	Sicyos baderoa	1	593.959
Ago-00	30	Stenomesson coccineum	1	530.93
Ago-00	30	Urocarpidium peruvianum	139	10000
Ago-00	31	Loasa urens	54	5709.27
Ago-00	31	Urocarpidium peruvianum	134	10000
Ago-00	31	Vasquezia oppositifolia	4	64.4028
Nov-00	1	Ophryosporus peruvianus	1	3739.29
Nov-00	2	Oxalis bulbigera	1	1320.26
Nov-00	3	Nicotiana paniculata	4	37.7974
Nov-00	4	Croton ruizianus	1	934.822
Nov-00	4	Nicotiana paniculata	1	7.0686
Nov-00	4	Trixis cacalioides	1	3903.63
Nov-00	5	Oxalis bulbigera	1	1963.5
Nov-00	6	Dyschoriste repens	1	1352.66
Nov-00	7	Poaceae	1	1885.75
Nov-00	7	Urocarpidium peruvianum	1	132.733
Nov-00	8	Alternanthera halimifolia	1	86.5904
Nov-00	8	Oxalis bulbigera	1	2290.23
Nov-00	8	sp11	1	113.098
Nov-00	9	Croton ruizianus	4	4711.03
Nov-00	9	Gnaphalium dombeyanum	2	9.62115
Nov-00	10	Croton ruizianus	1	881.415
Nov-00	12	Trixis cacalioides	1	1385.45
Nov-00	13	Nicotiana paniculata	1	4.90875
Nov-00	15	Croton ruizianus	1	2551.76
Nov-00	19	Ophryosporus peruvianus	1	4185.4
Nov-00	20	Ophryosporus peruvianus	1	4071.51
Nov-00	21	Trixis cacalioides	2	1935.42
Nov-00	22	Ophryosporus peruvianus	1	7854
Nov-00	24	Alternanthera halimifolia	2	717.267
Nov-00	24	Trixis cacalioides	1	56.7452
Nov-00	30	Nicotiana paniculata	2	7.31404
Nov-00	31	Nicotiana paniculata	3	21.7458
Feb-01	2	Croton ruizianus	1	2596.73
Feb-01	2	Trixis cacalioides	1	754.769
Feb-01	4	Croton ruizianus	1	5674.52
Feb-01	6	Croton ruizianus	1	706.86
Feb-01	8	Croton ruizianus	1	3369.56
Feb-01	8	Trixis cacalioides	1	1075.21
Feb-01	10	Croton ruizianus	1	1352.66
Feb-01	11	Trixis cacalioides	1	4242.93
Feb-01	13	Trixis cacalioides	1	1963.5
Feb-01	14	Trixis cacalioides	1	4901.68
Feb-01	21	Trixis cacalioides	1	962.115
Feb-01	24	Alternanthera halimifolia	1	103.869
Feb-01	24	Trixis cacalioides	3	2705.11
Feb-01	29	Croton ruizianus	1	78.54
Set-01	1	Calceolaria pinnata	1	23.7584
Set-01	1	Loasa urens	52	3748.91
Set-01	1	Philoglossa peruviana	1	4.90875
Set-01	1	Poaceae	1400	3369.56
Set-01	1	Senecio lomincola	17	1535.46
Set-01	1	Sonchus oleraceus	1	95.0334
Set-01	1	Stenomesson coccineum	4	364.818
Set-01	1	Urocarpidium peruvianum	30	1052.04
Set-01	2	Nama dichotoma	26	63.6174
Set-01	2	Nicotiana paniculata	22	952.887
Set-01	2	Parietaria debilis	11	508.743
Set-01	2	Philoglossa peruviana	2	29.2562
Set-01	2	Poaceae	18	933.252
Set-01	2	Senecio lomincola	6	209.309
Set-01	2	Solanum phyllanthum	12	1107.22
Set-01	2	sp16	2	155.902
Set-01	2	Urocarpidium peruvianum	19	1573.55
Set-01	2	Vasquezia oppositifolia	222	6725.97
Set-01	3	Acmella oleracea	19	52.4745
Set-01	3	Cotula australis	446	2475.78
Set-01	3	Crassula connata	40	83.6451
Set-01	3	Gnaphalium dombeyanum	2	3.927
Set-01	3	Poaceae	401	1265.48
Set-01	3	Sonchus oleraceus	20	1346.76
Set-01	4	Astrephia chaerophylloides	26	1858.45
Set-01	4	Bowlesia palmata	1	188.692
Set-01	4	Croton ruizianus	1	86.5904
Set-01	4	Philoglossa peruviana	23	1892.81
Set-01	4	Poaceae	1	283.529
Set-01	4	Senecio lomincola	1	122.719
Set-01	4	Sicyos baderoa	1	4417.88
Set-01	4	sp17	2	744.756
Set-01	4	Urocarpidium peruvianum	1	153.938
Set-01	5	Gnaphalium dombeyanum	200	2827.44
Set-01	5	Loasa urens	1	132.733
Set-01	5	Nicotiana paniculata	44	2641.69
Set-01	5	Parietaria debilis	3	321.425
Set-01	5	Sicyos baderoa	10	6361.74
Set-01	5	Solanum phyllanthum	3	72.4531
Set-01	5	sp12	1	0.7854
Set-01	5	sp13	1	132.733
Set-01	5	Urocarpidium peruvianum	44	2321.64
Set-01	5	Vasquezia oppositifolia	1	7.0686
Set-01	6	Astrephia chaerophylloides	290	5373.31
Set-01	6	Croton ruizianus	1	397.609
Set-01	6	Philoglossa peruviana	129	3418.26
Set-01	6	Poaceae	3	82.6633
Set-01	6	Senecio lomincola	14	3031.64
Set-01	6	Sonchus oleraceus	1	78.54
Set-01	6	Urocarpidium peruvianum	3	28.4707
Set-01	6	Vasquezia oppositifolia	2	12.5664
Set-01	7	Calceolaria pinnata	3	1608.89
Set-01	7	Parietaria debilis	1	298.648
Set-01	7	Sicyos baderoa	1	7013.82
Set-01	8	Crassula connata	120	1046.35
Set-01	8	Nicotiana paniculata	10	454.158
Set-01	8	Philoglossa peruviana	160	7088.23
Set-01	8	Solanum phyllanthum		56.7452
Set-01	8	sp15	120	855.301
Set-01	8	Stenomesson coccineum	1	153.938
Set-01	8	Urocarpidium peruvianum	27	1510.32
Set-01	8	Vasquezia oppositifolia	106	1508.95
Set-01	9	Loasa urens	57	4461.46
Set-01	9	Poaceae	4	38.4846
Set-01	9	Urocarpidium peruvianum	96	7820.42
Set-01	10	Loasa urens	25	3571.61
Set-01	10	Parietaria debilis	10	153.938
Set-01	10	Poaceae	100	10000
Set-01	10	Sicyos baderoa	1	70.8824
Set-01	10	Urocarpidium peruvianum	16	1013.36
Set-01	10	Vasquezia oppositifolia	63	3036.95
Set-01	11	Loasa urens	19	3179.3
Set-01	11	Parietaria debilis	17	1555.29
Set-01	11	Philoglossa peruviana	1	132.733
Set-01	11	Urocarpidium peruvianum	711	6504.09
Set-01	12	Crassula connata	103	210.782
Set-01	12	Evolvulus villosus	132	2621.86
Set-01	12	Loasa urens	1	15.9044
Set-01	12	Nicotiana paniculata	1	56.7452
Set-01	12	Paspalum flavum	2	33.1831
Set-01	12	Poaceae	1	4.90875
Set-01	12	Sonchus oleraceus	1	15.9044
Set-01	12	Urocarpidium peruvianum	187	471.436
Set-01	12	Vasquezia oppositifolia	3	31.4651
Set-01	13	Astrephia chaerophylloides	6	1447.69
Set-01	13	Calceolaria pinnata	8	2027.51
Set-01	13	Loasa urens	1	226.981
Set-01	13	Nicotiana paniculata	11	2976.08
Set-01	13	Poaceae	10	4071.51
Set-01	13	Sicyos baderoa	3	4643.48
Set-01	13	Urocarpidium peruvianum	10	1768.13
Set-01	14	Chenopodium petiolare	1	44.1788
Set-01	14	Loasa urens	12	1631.28
Set-01	14	Urocarpidium peruvianum	500	10000
Set-01	14	Vasquezia oppositifolia	2	80.5035
Set-01	15	Nicotiana paniculata	1	1194.59
Set-01	15	Sicyos baderoa	3	10000
Set-01	15	Urocarpidium peruvianum	3	359.713
Set-01	16	Cotula australis	6	452.39
Set-01	16	Croton ruizianus	2	492.642
Set-01	16	Loasa urens	28	4019.48
Set-01	16	Poaceae	1	132.733
Set-01	16	Salvia rhombifolia	7	201.062
Set-01	16	sp15	2	40.8408
Set-01	16	Stenomesson coccineum	1	63.6174
Set-01	16	Urocarpidium peruvianum	117	6375.88
Set-01	16	Vasquezia oppositifolia	1	44.1788
Set-01	17	Loasa urens	56	6900.33
Set-01	17	Nicotiana paniculata	43	3332.06
Set-01	17	Nolana humifusa	88	3755.78
Set-01	17	Solanum phyllanthum	1	452.39
Set-01	17	Urocarpidium peruvianum	5	365.407
Set-01	17	Vasquezia oppositifolia	179	4078.78
Set-01	18	Nicotiana paniculata	3	1288.25
Set-01	18	Parietaria debilis	22	1457.7
Set-01	18	Sicyos baderoa	2	10000
Set-01	18	Sonchus oleraceus	1	15.9044
Set-01	18	Urocarpidium peruvianum	42	10000
Set-01	19	Cotula australis	4	39.27
Set-01	19	Parietaria debilis	6	4.90875
Set-01	19	Poaceae	1	23.7584
Set-01	19	Senecio lomincola	2	3166.93
Set-01	19	Sonchus oleraceus	7	273.908
Set-01	19	sp14	2	8.88484
Set-01	19	Vasquezia oppositifolia	22	134.303
Set-01	20	Loasa urens	76	6101.38
Set-01	20	Philoglossa peruviana	56	4299.87
Set-01	20	Poaceae	7	821.725
Set-01	20	Urocarpidium peruvianum	70	2821.16
Set-01	20	Vasquezia oppositifolia	8	124.29
Set-01	21	Calandrinia alba	2	422.545
Set-01	21	Crassula connata	152
Set-01	21	Evolvulus villosus	1	15.9044
Set-01	21	Nicotiana paniculata	7	136.856
Set-01	21	Poaceae	1	86.5904
Set-01	21	Solanum phyllanthum	2	59.8867
Set-01	21	Stenomesson coccineum	1	103.869
Set-01	21	Trixis cacalioides	1	660.521
Set-01	21	Urocarpidium peruvianum	12	148.244
Set-01	21	Vasquezia oppositifolia	4	171.806
Set-01	22	Acmella oleracea	5	255.255
Set-01	22	Astrephia chaerophylloides	18	2943.09
Set-01	22	Calceolaria pinnata	7	336.74
Set-01	22	Cotula australis	3	265.858
Set-01	22	Ophryosporus peruvianus	12	5936.84
Set-01	22	Parietaria debilis	1	314.16
Set-01	22	Philoglossa peruviana	3	274.105
Set-01	22	Poaceae	1	143.139
Set-01	22	Sonchus oleraceus	1	103.869
Set-01	23	Loasa urens	380	7886.01
Set-01	23	Nicotiana paniculata	55	1336.55
Set-01	23	Parietaria debilis	1	70.8824
Set-01	23	Philoglossa peruviana	80	2429.83
Set-01	23	Poaceae	6	176.715
Set-01	23	Stenomesson coccineum	4	492.053
Set-01	23	Urocarpidium peruvianum	17	731.404
Set-01	24	Alternanthera halimifolia	1	363.051
Set-01	24	Cotula australis	96	7267.7
Set-01	24	Nolana humifusa	47	5952.94
Set-01	24	Stenomesson coccineum	4	666.608
Set-01	24	Urocarpidium peruvianum	12	1205.98
Set-01	25	Sicyos baderoa	1	10000
Set-01	25	Urocarpidium peruvianum	5	461.815
Set-01	26	Loasa urens	624	7854
Set-01	26	Nicotiana paniculata	3	39.27
Set-01	26	Philoglossa peruviana	1	4.90875
Set-01	26	Sicyos baderoa	1	1256.64
Set-01	26	Urocarpidium peruvianum	64	2829.01
Set-01	27	Fortunatia biflora	4	551.547
Set-01	27	Loasa urens	3	173.573
Set-01	27	Nicotiana paniculata	179	5881.86
Set-01	27	Philoglossa peruviana	58	4282.98
Set-01	27	sp15	35	924.023
Set-01	27	Urocarpidium peruvianum	2	47.9094
Set-01	28	Loasa urens	122	7854
Set-01	28	Nicotiana paniculata	14	124.486
Set-01	28	Philoglossa peruviana	4	28.8635
Set-01	28	Urocarpidium peruvianum	736	7854
Set-01	28	Vasquezia oppositifolia	2	20.8131
Set-01	29	Loasa urens	8	1282.17
Set-01	29	Nolana humifusa	16	2090.54
Set-01	29	Philoglossa peruviana	1	240.529
Set-01	29	sp17	1	122.719
Set-01	29	Urocarpidium peruvianum	136	5314.21
Set-01	30	Loasa urens	172	7854
Set-01	30	Nicotiana paniculata	19	280.633
Set-01	30	Parietaria debilis	1	7.0686
Set-01	30	Philoglossa peruviana	59	1191.84
Set-01	30	Urocarpidium peruvianum	8	105.636
Set-01	31	Loasa urens	301	7854
Set-01	31	Nicotiana paniculata	60	847.839
Set-01	31	Parietaria debilis	3	537.999
Set-01	31	Urocarpidium peruvianum	75	1661.91
Dic-01	3	Stenomesson coccineum	13	148.409
Dic-01	4	Croton ruizianus	1	8908.2
Dic-01	5	Chenopodium petiolare	2	537.999
Dic-01	5	Nicotiana paniculata	1	7.0686
Dic-01	5	Trixis cacalioides	1	330.064
Dic-01	6	Croton ruizianus	1	1698.23
Dic-01	8	Trixis cacalioides	1	3578.48
Dic-01	10	Ophryosporus peruvianus	1	2970.58
Dic-01	11	Nicotiana paniculata	6	9.13224
Dic-01	12	Stenomesson coccineum	1	38.4846
Dic-01	12	Trixis cacalioides	1	1590.43
Dic-01	13	Croton ruizianus	1	962.115
Dic-01	14	Chenopodium petiolare	2	4.17244
Dic-01	15	Lippia nodiflora	1	63.6174
Dic-01	15	Poaceae	1	213.825
Dic-01	16	Croton ruizianus	1	1520.53
Dic-01	18	Heliotropium angiospermum	1	314.16
Dic-01	19	Croton ruizianus	1	1661.91
Dic-01	20	Trixis cacalioides	1	2290.23
Dic-01	21	Trixis cacalioides	1	3369.56
Dic-01	22	Ophryosporus peruvianus	1	7854
Dic-01	24	Croton ruizianus	1	706.86
Dic-01	26	Nicotiana paniculata	2	26.9
Dic-01	27	Croton ruizianus	1	1486.17
Dic-01	27	Nicotiana paniculata	5	144.906
